# Supplementary material for: In Vitro Hepatotoxic and Neurotoxic Effects of Titanium and Cerium Dioxide Nanoparticles, Arsenic and Mercury Co-Exposure
Source: Int J Mol Sci. 2022 Mar 1;23(5):2737. doi: 10.3390/ijms23052737 (PMC8910921; doi:10.3390/ijms23052737)
Supplement: Supplementary file 1 [file ijms-23-02737-s001.zip]

Archive with 1 entries (1 files):
- ijms-1551824-supplementary.xlsx
