# Supplementary material for: In Vitro Hepatotoxic and Neurotoxic Effects of Titanium and Cerium Dioxide Nanoparticles, Arsenic and Mercury Co-Exposure
Source: Int J Mol Sci. 2022 Mar 1;23(5):2737. doi: 10.3390/ijms23052737 (PMC8910921; doi:10.3390/ijms23052737)
Supplement: Supplementary file 1 [file ijms-23-02737-s001.zip › ijms-1551824-supplementary.xlsx]

## Sheet: Table S1
	Table S1. Mean viability percentages of HepG2 and SH-SY5Y after 24 h exposure to the binary mixtures, compared to single exposure (in italic) (n=4, each experiment in triplicate).
			CeO2NP 0.1	CeO2NP 10	As 0.01	As 0.75	As 2.5	Hg 0.5	Hg 10	Hg 20
	HepG2		µg/L		mg/L
				83	97	96	81	96	91	74
	TiO2NP 1 mg/L	97	89	82	98.4	95.8*,T,A	74.7	93.9	83.3*	38.3*,T,H
	TiO2NP 75 mg/L	85	95*,C	74*	97.8	60.3*,T,A	53.5	90.9	73.8*,T,H	54.1*,T,H
	CeO2NP 0.1 µg/L	101			89.1	85.1*	96.3A	94.9	89.6	84.2*
	CeO2NP 10 µg/L	83			88.4	85.2*,A	90.4A	93.6	89.7	82.9*
	As 0.01 mg/L	97						98.7	92.2	85.8*
	As 0.75 mg/L	96						95.6	89.6*	67.7*,A
	As 2.5 mg/L	81						95.4	80.6*	67.1*,A
			CeO2NP 0.1	CeO2NP 10	As 0.01	As 0.75	As 2.5	Hg 0.5	Hg 10	Hg 20
	SHSY5Y		µg/L		mg/L
			87	37	94	87	7*,T,A	95	48	1
	TiO2NP 1 mg/L	96	89	61	98*,T	91*,T	31*,T,A	64*,T,H	55*,T	0*,T
	TiO2NP 75 mg/L	25	91.0*,T,C	62.0*,T,C	79	69	0*,T	69*,T,H	6*,T,H	0*,T
	CeO2NP 0.1 µg/L	87			97	69*,C,A	0*,C,A	93	47*,C	0*,C
	CeO2NP 10 µg/L	37			90	60*,C,A	9*,C	63*,C,H	4*,C,H	4.3*,C,H
	As 0.01 mg/L	94						98	57*,A,H	0*,A,H
	As 0.75 mg/L	87						89	15*,A,H	0*,A,H
	As 2.5 mg/L	7						31*,A,H	0*,A,H	0*,A,H

## Sheet: Table S2
	Table S2. Surviving factor percentages after HepG2 and SH-SY5Y 7 days exposure to the binary mixtures, compared to single exposure (in italic) (n=3, each experiment in triplicate).
			CeO2NP 0.1	CeO2NP 10	As 0.01	As 0.75	As 2.5	Hg 0.5	Hg 10	Hg 20
	HepG2		µg/L		mg/L
			83	70	84	30	3	87	17	0
	TiO2NP 1 mg/L	74	92.6	61.7*	89.4T	4.9*,T,A	0*,T	82.5*	0*,T,H	0*,T
	TiO2NP 75 mg/L	41	82.7*,T	54.6*,C	59.4*,T,A	1.2*,T,A	0*,T	43.7*,H	1.3*,T,H	0*,T
	CeO2NP 0.1 µg/L	83			89.8*,H	42.6*,C	12.8*,C	80.1*	18.5*,C	10.3*,C
	CeO2NP 10 µg/L	70			81.8*,A	38.6*,C	10.6*,C	75.5*,H	13.6*,C	6.7*,C
	As 0.01 mg/L	84						80.9*	2.4*,A,H	0.1*,A
	As 0.75 mg/L	30						25.6*,H	0*,A,H	0*,A
	As 2.5 mg/L	3						3*,H	0*,H	0*
			CeO2NP 0.1	CeO2NP 10	As 0.01	As 0.75	As 2.5	Hg 0.5	Hg 10	Hg 20
	SHSY5Y		µg/L		mg/L
			84	67	69	3	0	70	0	0
	TiO2NP 1 mg/L	80	93	78*	94T,A	86A	0	75*	0*,T	0*,T
	TiO2NP 75 mg/L	54	72*,T,C	82*,T	75*,T	35*.T.A	0*,T	72*	0*,T	0*,T
	CeO2NP 0.1 µg/L	84			78*	0*,C	0*,C	55	0*,C	0*;C
	CeO2NP 10 µg/L	67			60*	0*,C	0*,C	63*	0*,C	0*,C
	As 0.01 mg/L	69						89	0*	0*,A
	As 0.75 mg/L	3						0*	0*	0*
	As 2.5 mg/L	0						0*	0*	0*

## Sheet: Table S3
	Table S3. Percentage of HepG2 and SH-SY5Y cells in the three phases of the cell cycle and sub-G1 population after exposure to the single compounds and binary mixtures. Results correspond to mean ± standard deviation (n=3, each experiment in triplicate)
		Hep-G2					SH-SY5Y
	Single exposure	G0/G1	S	G2/M	sub-G1		G0/G1	S	G2/M	sub-G1
	untreated (C-)	68.0 ± 3.1	18.9 ± 0.8	13.0 ± 2.6	0.68 ± 0.48		50.5 ± 1.1	21.6 ± 2.9	27.9 ± 3.3	0.39 ± 0.16
	TiO21	69.3 ± 2.3	20.9 ± 0.9	9.7 ± 1.6	0.65 ± 0.36		48.6 ± 1.6	20.8 ± 2.5	30.5 ± 1.3	0.41 ± 0.09
	TiO275	77.4 ± 4.7*	14.2 ± 2.8*	8.4 ± 2.2*	0.89 ± 0.68		58.7 ± 2.6*	15.0 ± 1.2*	26.3 ± 2.1	3.31 ± 1.16*
	CeO20.1	68.8 ± 2.9	19.1 ± 3.2	12.1 ± 3.5	0.50 ± 0.18		48.2 ± 2.0	21.8 ± 1.2	30.0 ± 2.8	0.29 ± 1.00
	CeO210	69.6 ± 1.2	18.7 ± 3.0	11.7 ± 3.1	0.40 ± 0.16		48.8 ± 1.0	19.2 ± 1.3	32.0 ± 2.8	0.34 ± 0.17
	As0.01	68.1 ± 1.2	19.6 ± 2.9	12.3 ± 3.0	0.39 ± 0.15		48.7 ± 1.4	19.6 ± 2.0	31.7 ± 2.4	0.25 ± 0.10
	As0.75	72.4 ± 1.7	19.3 ± 1.9	8.4 ± 2.4*	0.46 ± 0.19		52.4 ± 2.6	20.8 ± 2.5	26.8 ± 2.7	1.07 ± 0.35
	As2.5	73.9 ± 2.3*	16.9 ± 1.5	9.1 ± 2.2*	0.52 ± 0.23		65.0 ± 0.5*	12.5 ± 2.8*	22.4 ± 2.7*	2.10 ± 0.86*
	Hg0.5	68.5 ± 2.5	20.0 ± 1.4	11.4 ± 2.6	0.50 ± 0.23		51.3 ± 1.7	19.6 ± 2.1	29.1 ± 2.9	0.45 ± 0.27
	Hg10	67.6 ± 2.2	24.6 ± 2.7*	7.8 ± 2.0*	0.40 ± 0.20		52.8 ± 1.0	16.0 ± 1.3*	31.1 ± 1.1	1.11 ± 0.47
	Hg20	72.2 ± 3.4*	19.1 ± 2.6	8.7 ± 1.0*	23.8 ± 3.3*		59.6 ± 2.0*	11.2 ± 1.6*	29.1 ± 0.4*	6.42 ± 1.80*
	H2O2 100 mM (C+)	63.6 ± 2.5*	19.3 ± 2.1	17.1 ± 2.0*	0.44 ± 0.25		78.7 ± 0.3*	10.7 ± 0.3*	10.6 ± 0.6*	0.15 ± 0.08
	Binary exposure
	untreated (C-)	63.6 ± 3.8	22.7 ± 1.9	13.8 ± 2.4	0.72 ± 0.36		53.0 ± 33	146 ± 1.2	32.4 ± 2.4	0.686 ± 0.428
	TiO21 As0.01	66.2 ± 3.1	23.5 ± 3.1	9.6 ± 0.9	2.29 ± 0.17*,T,A		48.4 ± 2.0	17.2 ± 3.6	34.4 ± 3.6	1.72 ± 0.50
	TiO21 As0.75	75.9 ± 1.3*	14.9 ± 1.3	9.3 ± 0.4	2.71 ± 0.39		48.6 ± 4.7	17.8 ± 4.7	33.6 ± 4.8	3.42 ± 1.25*
	TiO21 As2.5	69.9 ± 3.4	21.3 ± 3.4	8.8 ± 1.3	0.59 ± 0.34*,T,A
	TiO275 As0.01	66.7 ± 5.6	21.9 ± 5.6T	11.5 ± 0.9	3.74 ± 0.19		53.8 ± 4.3	15.9 ± 2.6	30.3 ± 5.2	4.89 ± 1.85*,A
	TiO275 As0.75	72.6 ± 3.8*	18.0 ± 2.5	9.4 ± 1.5	2.45 ± 0.08		42.7 ± 2.3*,T,A	21.9 ± 3.2*	35.5 ± 4.4A	9.68 ± 0.60*,T,A
	TiO275 As2.5	65.7 ± 4.2A	26.8 ± 4.7T,A	7.5 ± 0.0*	2.27 ± 0.08
	TiO21 Hg0.5	60.7 ± 3.3	24.8 ± 1.1*	14.5 ± 2.8	2.14 ± 0.17		54.1 ± 3.6	15.1 ± 2.2	30.7 ± 1.7	7.14 ± 1.32*,T,H
	TiO21 Hg10	65.7 ± 3.4	23.1 ± 1.5	11.2 ± 2.3	2.74 ± 0.42*		54.5 ± 4.8	21.4 ± 3.7	24.1 ± 3.4*,H	9.57 ± 1.35*,T,H
	TiO21 Hg20	65.2 ± 4.9	24.2 ± 3.7	10.6 ± 3.5	3.29 ± 0.55*,T,H
	TiO275 Hg0.5	66.7 ± 5.4T	21.5 ± 3.4T	11.9 ± 2.0	2.41 ± 0.48*		57.3 ± 4.5	16.9 ± 2.2	25.8 ± 3.3*	4.74 ± 2.05*,H
	TiO275 Hg10	76.5 ± 1.5H	13.9 ± 1.5*,H	9.6 ± 1.5*	3.52 ± 0.77*,T,H		56.8 ± 5.56	17.2 ± 3.4	26.0 ± 2.2*	4.95 ± 1.96*,H
	TiO275 Hg20	78.5 ± 3.2*,H	13.7 ± 2.4*,H	7.8 ± 1.8*	4.76 ± 0.64*,T,H
	CeO20.1 As0.01	65.2 ± 2.7	22.2 ± 2.9	12.7 ± 2.4	0.753 ± 0.493		53.5 ± 3.9C	15.5 ± 3.9	31.0 ± 2.4	0.536 ± 0.344
	CeO20.1 As0.75	67.5 ± 1.6	21.7 ± 1.0	10.9 ± 1.1	1.43 ± 0.66C,A		47.2 ± 2.6*	17.2 ± 2.1	35.6 ± 1.4A	4.1 ± 1.6*,C,A
	CeO20.1 As2.5	73.8 ± 4.7*	18.0 ± 2.9	8.21 ± 1.07*	0.627 ± 0.316
	CeO210 As0.01	65.3 ± 4.0	21.9 ± 2.9	12.8 ± 2.1	0.732 ± 0.263		56.0 ± 4.1	13.9 ± 1.9	30.0 ± 2.7	1.51 ± 0.29
	CeO210 As0.75	68.8 ± 2.6	20.6 ± 2.1	10.6 ± 1.3	2.83 ± 0.09C,A		51.5 ± 2.8	17.5 ± 3.8	31.0 ± 3.4	4.83 ± 1.32*,C,A
	CeO210 As2.5	65.6 ± 1.2A	22.6 ± 0.7A	11.8 ± 0.9	0.405 ± 0.06
	CeO20.1 Hg0.5	62.4 ± 2.8C,H	21.0 ± 1.9	16.5 ± 2.1	0.989 ± 0.641		56.6 ± 3.5C	15.0 ± 2.1C	28.4 ± 3.5*	1.33 ± 0.75
	CeO20.1 Hg10	63.1 ± 2.5	2.6 ± 1.3	13.3 ± 3.4	3.15 ± 0.49*		46.9 ± 4.1	19.2 ± 3.7*	33.9 ± 3.6	2.25 ± 1.07*,C
	CeO20.1 Hg20	61.3 ± 3.4H	22.3 ± 2.0	16.4 ± 2.5H	3.43 ± 0.74*,C,H
	CeO210 Hg0.5	65.0 ± 1.4	22.5 ± 1.4	12.5 ± 3.0	1.24 ± 0.34		49.1 ± 2.1	18.7 ± 4.1	32.1 ± 3.2	1.39 ± 0.25
	CeO210 Hg10	60.4 ± 2.1	21.1 ± 1.6	18.5 ± 1.4*,C,H	2.52 ± 0.69*,C,H		52.2 ± 3.1	17.6 ± 3.2	30.2 ± 2.5H	2.71 ± 0.84*,C,H
	CeO210 Hg20	62.9 ± 4.2H	23.4 ± 2.7	13.6 ± 2.9	0.895 ± 0.372H
	TiO21 CeO20.1	63.6 ± 1.9	23.4 ± 2.2	13.2 ± 2.6	0.72 ± 0.49		54.6 ± 2.1	14.9 ± 4.0T,C	30.5 ± 3.96	1.83 ± 0.45
	TiO21 CeO210	61.5 ± 3.2	22.7 ± 3.2	15.8 ± 1.9	0.54 ± 0.46		50.6 ± 5.7	17.6 ± 2.9	31.8 ± 4.5	1.49 ± 1.27
	TiO275 CeO20.1	69.8 ± 2.1*,T	20.2 ± 2.8T	10.1 ± 2.3	1.18 ± 0.38		58.1 ± 4.6T,C	11.3 ± 2.0T,C	30.6 ± 3.2	2.05 ± 0.51
	TiO275 CeO210	68.7 ± 2.9*,T	19.6 ± 2.8T	11.7 ± 2.8	1.25 ± 0.80		57.9 ± 4.3	10.7 ± 2.1*,C	31.4 ± 2.9	1.53 ± 0.50
	As0.01 Hg0.5	63.6 ± 4.1	26.9 ± 2.6	11.7 ± 0.90	0.873 ± 0.581A,H		52.3 ± 3.3	21.0 ± 2.8*	26.7 ± 4.8	2.48 ± 0.29*,A,H
	As0.01 Hg10	60.2 ± 3.3	29.4 ± 4.5*,A	10.4 ± 1.8*	0.791 ± 0.063A,H		51.2 ± 4.8	21.8 ± 3.0*,H	27.0 ± 5.2	1.74 ± 0.28*
	As0.01 Hg20	61.5 ± 3.7H	30.9 ± 4.2*,A,H	7.7 ± 1.9*	4.93 ± 2.20*,H
	As0.75 Hg0.5	66.6 ± 4.1	23.9 ± 4.7	9.5 ± 0.6*	1.07 ± 0.76		49.9 ± 1.3	19.9 ± 1.0*	30.2 ± 1.7	2.43 ± 0.56*,H
	As0.75 Hg10	62.3 ± 4.0A	28.9 ± 1.8*	8.8 ± 2.4*	1.25 ± 0.79		44.9 ± 1.0*,A	23.3 ± 2.2*,H	31.7 ± 1.5	2.85 ± 0.74*,A,H
	As0.75 Hg20	64.7 ± 3.1	25.2 ± 4.5	10.1 ± 2.6*	10.4 ± 1.7*,A,H
	As2.5 Hg0.5	67.1 ± 3.4	24.4 ± 2.7	8.49 ± 0.83*	1.50 ± 0.88
	As2.5 Hg10	71.5 ± 1.5*	23.0 ± 2.6	5.47 ± 2.70*,H	3.41 ± 1.40*,A,H
	As2.5 Hg20	75.9 ± 4.72*	14.8 ± 2.91*	9.26 ± 2.43*	15.6 ± 1.8*,A,H
	H2O2 100 mM (C+)	62.3 ± 3.1	27.4 ± 2.8*	10.3 ± 2.6	4.19 ± 0.81		78.7 ± 0.3	10.7 ± 0.3*	10.6 ± 0.6	0.15 ± 0.08

## Sheet: Figures S1, S2 and S3
	Figure S1. HRTEM and XRD analysis revealed TiO2NP that the material is constituted by 80/20% anatase/rutile, has an heterogeneous morphology, an average size particle of 26.6 ± 10.3 nm with a unimodal size distribution, and crystalline particles with no impurities observed (adapted from Rosário et al [41]).												Figure S2. HRTEM and XRD analysis of CeO2NP shows it has an average particle size of 14 ± 7.7 nm, cubic morphology, and crystalline nature with no impurities (adapted from Rosário et al [41]).
	Figure S3. Hydrodynamic size (z-average; nm) and polydispersity index (PdI) of TiO2 and CeO2 NPs in stock solution (water), and dispersed in HepG2 and SH-SY5Y culture media at 0 h and after 24 h incubation at 37 ºC and 5% CO2. Values are depicted as mean ± standard deviation (n=3).
